# Supplementary material for: Slingshot: cell lineage and pseudotime inference for single-cell transcriptomics
Source: BMC Genomics. 2018 Jun 19;19:477. doi: 10.1186/s12864-018-4772-0 (PMC6007078; doi:10.1186/s12864-018-4772-0)
Supplement: Supplementary file 1 — Supplemental methods for the analysis of the olfactory epithelium data and supplemental figures 1-20. (ZIP 34910 kb) [file 12864_2018_4772_MOESM1_ESM.zip]

Archive with 21 entries (21 files):
- slingshot-supplement.pdf
- FIGURE-S9.pdf
- FIGURE-S8.pdf
- FIGURE-S7.pdf
- FIGURE-S6.pdf
- FIGURE-S5.pdf
- FIGURE-S4.pdf
- FIGURE-S3.pdf
- FIGURE-S20.pdf
- FIGURE-S19.pdf
- FIGURE-S2.pdf
- FIGURE-S18.pdf
- FIGURE-S17.pdf
- FIGURE-S16.pdf
- FIGURE-S15.pdf
- FIGURE-S14.pdf
- FIGURE-S13.pdf
- FIGURE-S12.pdf
- FIGURE-S11.pdf
- FIGURE-S10.pdf
- FIGURE-S1.pdf
